# Supplementary material for: Psychometric properties of the German version of the Psychological Consequences of Screening Questionnaire (PCQ) for liver diseases
Source: Front Psychol. 2022 Aug 11;13:956674. doi: 10.3389/fpsyg.2022.956674 (PMC9403889; doi:10.3389/fpsyg.2022.956674)
Supplement: Supplementary file 1 [file Table_1.xlsx]

## Sheet: Tabelle1
Table A1: Sociodemographics (n=443)
Sex	%
male	50.6
female	48.5
other / no answer	0.9
Highest school degree
none (yet)	2.1
Primary	62.8
Lower Secondary	20.2
Higher Secondary and higher	14.8
Main status
employed	43.4
in education	0.0
retired	46.5
housewife / houseman	5.3
unemployed	2.7
permanently unable to work	2.2
Age
Mean	61.7
SD	12.1
Median	61.0
